# Supplementary material for: A Bayesian predictive approach for dealing with pseudoreplication
Source: Sci Rep. 2020 Feb 11;10:2366. doi: 10.1038/s41598-020-59384-7 (PMC7012913; doi:10.1038/s41598-020-59384-7)
Supplement: Supplementary file 1 — Supplementary File S1. [file 41598_2020_59384_MOESM1_ESM.zip]

Archive with 3 entries (2 files):
- data_and_code/
- data_and_code/code.R
- data_and_code/Moen_data.csv
