# Supplementary material for: A Bayesian predictive approach for dealing with pseudoreplication
Source: Sci Rep. 2020 Feb 11;10:2366. doi: 10.1038/s41598-020-59384-7 (PMC7012913; doi:10.1038/s41598-020-59384-7)
Supplement: Supplementary file 1 — Supplementary File S1. [file 41598_2020_59384_MOESM1_ESM.zip › data_and_code/Moen_data.csv]

mouseid	fa	pten	somasize	numctrl	numpten	prop	meanss_pten	meanss_all
0	0	0	83.837	30	44	59.4594595	88.52346667	89.4662973
0	0	0	69.984	30	44	59.4594595	88.52346667	89.4662973
0	0	0	82.128	30	44	59.4594595	88.52346667	89.4662973
0	0	0	86.446	30	44	59.4594595	88.52346667	89.4662973
0	0	0	74.032	30	44	59.4594595	88.52346667	89.4662973
0	0	0	71.693	30	44	59.4594595	88.52346667	89.4662973
0	0	0	92.203	30	44	59.4594595	88.52346667	89.4662973
0	0	0	73.672	30	44	59.4594595	88.52346667	89.4662973
0	0	0	66.116	30	44	59.4594595	88.52346667	89.4662973
0	0	0	92.113	30	44	59.4594595	88.52346667	89.4662973
0	0	0	83.567	30	44	59.4594595	88.52346667	89.4662973
0	0	0	89.504	30	44	59.4594595	88.52346667	89.4662973
0	0	0	119.548	30	44	59.4594595	88.52346667	89.4662973
0	0	0	100.748	30	44	59.4594595	88.52346667	89.4662973
0	0	0	80.868	30	44	59.4594595	88.52346667	89.4662973
0	0	0	73.402	30	44	59.4594595	88.52346667	89.4662973
0	0	0	64.857	30	44	59.4594595	88.52346667	89.4662973
0	0	0	75.111	30	44	59.4594595	88.52346667	89.4662973
0	0	0	93.102	30	44	59.4594595	88.52346667	89.4662973
0	0	0	86.086	30	44	59.4594595	88.52346667	89.4662973
0	0	0	144.286	30	44	59.4594595	88.52346667	89.4662973
0	0	0	77.99	30	44	59.4594595	88.52346667	89.4662973
0	0	0	66.386	30	44	59.4594595	88.52346667	89.4662973
0	0	0	106.055	30	44	59.4594595	88.52346667	89.4662973
0	0	0	81.678	30	44	59.4594595	88.52346667	89.4662973
0	0	0	81.408	30	44	59.4594595	88.52346667	89.4662973
0	0	0	100.838	30	44	59.4594595	88.52346667	89.4662973
0	0	0	80.958	30	44	59.4594595	88.52346667	89.4662973
0	0	0	152.382	30	44	59.4594595	88.52346667	89.4662973
0	0	0	104.706	30	44	59.4594595	88.52346667	89.4662973
0	0	1	66.746	30	44	59.4594595	90.10913636	89.4662973
0	0	1	68.005	30	44	59.4594595	90.10913636	89.4662973
0	0	1	88.784	30	44	59.4594595	90.10913636	89.4662973
0	0	1	94.631	30	44	59.4594595	90.10913636	89.4662973
0	0	1	95.081	30	44	59.4594595	90.10913636	89.4662973
0	0	1	77.27	30	44	59.4594595	90.10913636	89.4662973
0	0	1	132.052	30	44	59.4594595	90.10913636	89.4662973
0	0	1	84.736	30	44	59.4594595	90.10913636	89.4662973
0	0	1	95.441	30	44	59.4594595	90.10913636	89.4662973
0	0	1	94.901	30	44	59.4594595	90.10913636	89.4662973
0	0	1	61.079	30	44	59.4594595	90.10913636	89.4662973
0	0	1	66.296	30	44	59.4594595	90.10913636	89.4662973
0	0	1	83.927	30	44	59.4594595	90.10913636	89.4662973
0	0	1	100.118	30	44	59.4594595	90.10913636	89.4662973
0	0	1	87.525	30	44	59.4594595	90.10913636	89.4662973
0	0	1	84.017	30	44	59.4594595	90.10913636	89.4662973
0	0	1	97.42	30	44	59.4594595	90.10913636	89.4662973
0	0	1	83.297	30	44	59.4594595	90.10913636	89.4662973
0	0	1	90.134	30	44	59.4594595	90.10913636	89.4662973
0	0	1	87.885	30	44	59.4594595	90.10913636	89.4662973
0	0	1	115.231	30	44	59.4594595	90.10913636	89.4662973
0	0	1	95.351	30	44	59.4594595	90.10913636	89.4662973
0	0	1	72.683	30	44	59.4594595	90.10913636	89.4662973
0	0	1	89.684	30	44	59.4594595	90.10913636	89.4662973
0	0	1	101.648	30	44	59.4594595	90.10913636	89.4662973
0	0	1	102.727	30	44	59.4594595	90.10913636	89.4662973
0	0	1	109.654	30	44	59.4594595	90.10913636	89.4662973
0	0	1	71.783	30	44	59.4594595	90.10913636	89.4662973
0	0	1	78.71	30	44	59.4594595	90.10913636	89.4662973
0	0	1	81.678	30	44	59.4594595	90.10913636	89.4662973
0	0	1	79.609	30	44	59.4594595	90.10913636	89.4662973
0	0	1	91.483	30	44	59.4594595	90.10913636	89.4662973
0	0	1	86.446	30	44	59.4594595	90.10913636	89.4662973
0	0	1	69.084	30	44	59.4594595	90.10913636	89.4662973
0	0	1	83.477	30	44	59.4594595	90.10913636	89.4662973
0	0	1	111.093	30	44	59.4594595	90.10913636	89.4662973
0	0	1	103.087	30	44	59.4594595	90.10913636	89.4662973
0	0	1	114.151	30	44	59.4594595	90.10913636	89.4662973
0	0	1	107.225	30	44	59.4594595	90.10913636	89.4662973
0	0	1	115.95	30	44	59.4594595	90.10913636	89.4662973
0	0	1	89.864	30	44	59.4594595	90.10913636	89.4662973
0	0	1	91.753	30	44	59.4594595	90.10913636	89.4662973
0	0	1	80.419	30	44	59.4594595	90.10913636	89.4662973
0	0	1	82.667	30	44	59.4594595	90.10913636	89.4662973
1	0	0	85.613	58	68	53.968254	91.61551724	99.45829365
1	0	0	107.067	58	68	53.968254	91.61551724	99.45829365
1	0	0	110.103	58	68	53.968254	91.61551724	99.45829365
1	0	0	95.328	58	68	53.968254	91.61551724	99.45829365
1	0	0	86.625	58	68	53.968254	91.61551724	99.45829365
1	0	0	85.006	58	68	53.968254	91.61551724	99.45829365
1	0	0	113.342	58	68	53.968254	91.61551724	99.45829365
1	0	0	79.137	58	68	53.968254	91.61551724	99.45829365
1	0	0	87.233	58	68	53.968254	91.61551724	99.45829365
1	0	0	64.362	58	68	53.968254	91.61551724	99.45829365
1	0	0	103.02	58	68	53.968254	91.61551724	99.45829365
1	0	0	119.616	58	68	53.968254	91.61551724	99.45829365
1	0	0	74.482	58	68	53.968254	91.61551724	99.45829365
1	0	0	91.685	58	68	53.968254	91.61551724	99.45829365
1	0	0	102.817	58	68	53.968254	91.61551724	99.45829365
1	0	0	100.793	58	68	53.968254	91.61551724	99.45829365
1	0	0	85.006	58	68	53.968254	91.61551724	99.45829365
1	0	0	104.436	58	68	53.968254	91.61551724	99.45829365
1	0	0	97.15	58	68	53.968254	91.61551724	99.45829365
1	0	0	89.459	58	68	53.968254	91.61551724	99.45829365
1	0	0	85.411	58	68	53.968254	91.61551724	99.45829365
1	0	0	80.351	58	68	53.968254	91.61551724	99.45829365
1	0	0	126.902	58	68	53.968254	91.61551724	99.45829365
1	0	0	115.77	58	68	53.968254	91.61551724	99.45829365
1	0	0	74.077	58	68	53.968254	91.61551724	99.45829365
1	0	0	85.411	58	68	53.968254	91.61551724	99.45829365
1	0	0	92.09	58	68	53.968254	91.61551724	99.45829365
1	0	0	79.542	58	68	53.968254	91.61551724	99.45829365
1	0	0	114.354	58	68	53.968254	91.61551724	99.45829365
1	0	0	110.508	58	68	53.968254	91.61551724	99.45829365
1	0	0	86.221	58	68	53.968254	91.61551724	99.45829365
1	0	0	96.543	58	68	53.968254	91.61551724	99.45829365
1	0	0	94.316	58	68	53.968254	91.61551724	99.45829365
1	0	0	72.66	58	68	53.968254	91.61551724	99.45829365
1	0	0	89.864	58	68	53.968254	91.61551724	99.45829365
1	0	0	80.351	58	68	53.968254	91.61551724	99.45829365
1	0	0	87.03	58	68	53.968254	91.61551724	99.45829365
1	0	0	108.282	58	68	53.968254	91.61551724	99.45829365
1	0	0	111.52	58	68	53.968254	91.61551724	99.45829365
1	0	0	99.174	58	68	53.968254	91.61551724	99.45829365
1	0	0	91.685	58	68	53.968254	91.61551724	99.45829365
1	0	0	97.96	58	68	53.968254	91.61551724	99.45829365
1	0	0	87.03	58	68	53.968254	91.61551724	99.45829365
1	0	0	73.672	58	68	53.968254	91.61551724	99.45829365
1	0	0	76.303	58	68	53.968254	91.61551724	99.45829365
1	0	0	72.458	58	68	53.968254	91.61551724	99.45829365
1	0	0	79.542	58	68	53.968254	91.61551724	99.45829365
1	0	0	104.639	58	68	53.968254	91.61551724	99.45829365
1	0	0	80.351	58	68	53.968254	91.61551724	99.45829365
1	0	0	86.018	58	68	53.968254	91.61551724	99.45829365
1	0	0	97.555	58	68	53.968254	91.61551724	99.45829365
1	0	0	106.865	58	68	53.968254	91.61551724	99.45829365
1	0	0	93.912	58	68	53.968254	91.61551724	99.45829365
1	0	0	64.969	58	68	53.968254	91.61551724	99.45829365
1	0	0	69.017	58	68	53.968254	91.61551724	99.45829365
1	0	0	91.483	58	68	53.968254	91.61551724	99.45829365
1	0	0	95.733	58	68	53.968254	91.61551724	99.45829365
1	0	0	71.851	58	68	53.968254	91.61551724	99.45829365
1	0	1	103.627	58	68	53.968254	106.1477206	99.45829365
1	0	1	114.151	58	68	53.968254	106.1477206	99.45829365
1	0	1	87.84	58	68	53.968254	106.1477206	99.45829365
1	0	1	105.043	58	68	53.968254	106.1477206	99.45829365
1	0	1	80.756	58	68	53.968254	106.1477206	99.45829365
1	0	1	100.388	58	68	53.968254	106.1477206	99.45829365
1	0	1	82.982	58	68	53.968254	106.1477206	99.45829365
1	0	1	80.554	58	68	53.968254	106.1477206	99.45829365
1	0	1	111.52	58	68	53.968254	106.1477206	99.45829365
1	0	1	126.7	58	68	53.968254	106.1477206	99.45829365
1	0	1	103.02	58	68	53.968254	106.1477206	99.45829365
1	0	1	103.829	58	68	53.968254	106.1477206	99.45829365
1	0	1	102.615	58	68	53.968254	106.1477206	99.45829365
1	0	1	83.185	58	68	53.968254	106.1477206	99.45829365
1	0	1	78.934	58	68	53.968254	106.1477206	99.45829365
1	0	1	119.414	58	68	53.968254	106.1477206	99.45829365
1	0	1	97.352	58	68	53.968254	106.1477206	99.45829365
1	0	1	140.26	58	68	53.968254	106.1477206	99.45829365
1	0	1	90.876	58	68	53.968254	106.1477206	99.45829365
1	0	1	97.96	58	68	53.968254	106.1477206	99.45829365
1	0	1	147.344	58	68	53.968254	106.1477206	99.45829365
1	0	1	111.52	58	68	53.968254	106.1477206	99.45829365
1	0	1	99.984	58	68	53.968254	106.1477206	99.45829365
1	0	1	78.125	58	68	53.968254	106.1477206	99.45829365
1	0	1	110.103	58	68	53.968254	106.1477206	99.45829365
1	0	1	136.415	58	68	53.968254	106.1477206	99.45829365
1	0	1	116.782	58	68	53.968254	106.1477206	99.45829365
1	0	1	113.342	58	68	53.968254	106.1477206	99.45829365
1	0	1	127.712	58	68	53.968254	106.1477206	99.45829365
1	0	1	83.589	58	68	53.968254	106.1477206	99.45829365
1	0	1	125.688	58	68	53.968254	106.1477206	99.45829365
1	0	1	111.318	58	68	53.968254	106.1477206	99.45829365
1	0	1	125.283	58	68	53.968254	106.1477206	99.45829365
1	0	1	106.258	58	68	53.968254	106.1477206	99.45829365
1	0	1	127.914	58	68	53.968254	106.1477206	99.45829365
1	0	1	91.281	58	68	53.968254	106.1477206	99.45829365
1	0	1	84.601	58	68	53.968254	106.1477206	99.45829365
1	0	1	108.282	58	68	53.968254	106.1477206	99.45829365
1	0	1	106.258	58	68	53.968254	106.1477206	99.45829365
1	0	1	88.245	58	68	53.968254	106.1477206	99.45829365
1	0	1	101.198	58	68	53.968254	106.1477206	99.45829365
1	0	1	106.46	58	68	53.968254	106.1477206	99.45829365
1	0	1	116.175	58	68	53.968254	106.1477206	99.45829365
1	0	1	71.851	58	68	53.968254	106.1477206	99.45829365
1	0	1	93.304	58	68	53.968254	106.1477206	99.45829365
1	0	1	98.567	58	68	53.968254	106.1477206	99.45829365
1	0	1	93.507	58	68	53.968254	106.1477206	99.45829365
1	0	1	127.712	58	68	53.968254	106.1477206	99.45829365
1	0	1	102.615	58	68	53.968254	106.1477206	99.45829365
1	0	1	141.475	58	68	53.968254	106.1477206	99.45829365
1	0	1	107.877	58	68	53.968254	106.1477206	99.45829365
1	0	1	129.533	58	68	53.968254	106.1477206	99.45829365
1	0	1	96.948	58	68	53.968254	106.1477206	99.45829365
1	0	1	88.852	58	68	53.968254	106.1477206	99.45829365
1	0	1	149.571	58	68	53.968254	106.1477206	99.45829365
1	0	1	85.816	58	68	53.968254	106.1477206	99.45829365
1	0	1	75.898	58	68	53.968254	106.1477206	99.45829365
1	0	1	79.744	58	68	53.968254	106.1477206	99.45829365
1	0	1	163.333	58	68	53.968254	106.1477206	99.45829365
1	0	1	106.055	58	68	53.968254	106.1477206	99.45829365
1	0	1	111.52	58	68	53.968254	106.1477206	99.45829365
1	0	1	136.617	58	68	53.968254	106.1477206	99.45829365
1	0	1	89.661	58	68	53.968254	106.1477206	99.45829365
1	0	1	114.961	58	68	53.968254	106.1477206	99.45829365
1	0	1	97.757	58	68	53.968254	106.1477206	99.45829365
1	0	1	89.054	58	68	53.968254	106.1477206	99.45829365
1	0	1	99.984	58	68	53.968254	106.1477206	99.45829365
1	0	1	130.95	58	68	53.968254	106.1477206	99.45829365
2	0	0	58.088	18	33	64.7058824	81.97033333	92.8044902
2	0	0	85.613	18	33	64.7058824	81.97033333	92.8044902
2	0	0	92.09	18	33	64.7058824	81.97033333	92.8044902
2	0	0	77.315	18	33	64.7058824	81.97033333	92.8044902
2	0	0	78.53	18	33	64.7058824	81.97033333	92.8044902
2	0	0	67.398	18	33	64.7058824	81.97033333	92.8044902
2	0	0	99.579	18	33	64.7058824	81.97033333	92.8044902
2	0	0	88.447	18	33	64.7058824	81.97033333	92.8044902
2	0	0	64.564	18	33	64.7058824	81.97033333	92.8044902
2	0	0	96.745	18	33	64.7058824	81.97033333	92.8044902
2	0	0	76.101	18	33	64.7058824	81.97033333	92.8044902
2	0	0	103.424	18	33	64.7058824	81.97033333	92.8044902
2	0	0	85.816	18	33	64.7058824	81.97033333	92.8044902
2	0	0	88.852	18	33	64.7058824	81.97033333	92.8044902
2	0	0	71.041	18	33	64.7058824	81.97033333	92.8044902
2	0	0	75.696	18	33	64.7058824	81.97033333	92.8044902
2	0	0	78.732	18	33	64.7058824	81.97033333	92.8044902
2	0	0	87.435	18	33	64.7058824	81.97033333	92.8044902
2	0	1	112.33	18	33	64.7058824	98.7140303	92.8044902
2	0	1	90.066	18	33	64.7058824	98.7140303	92.8044902
2	0	1	131.962	18	33	64.7058824	98.7140303	92.8044902
2	0	1	118.604	18	33	64.7058824	98.7140303	92.8044902
2	0	1	82.578	18	33	64.7058824	98.7140303	92.8044902
2	0	1	87.233	18	33	64.7058824	98.7140303	92.8044902
2	0	1	81.566	18	33	64.7058824	98.7140303	92.8044902
2	0	1	88.447	18	33	64.7058824	98.7140303	92.8044902
2	0	1	105.853	18	33	64.7058824	98.7140303	92.8044902
2	0	1	82.78	18	33	64.7058824	98.7140303	92.8044902
2	0	1	83.994	18	33	64.7058824	98.7140303	92.8044902
2	0	1	84.399	18	33	64.7058824	98.7140303	92.8044902
2	0	1	92.697	18	33	64.7058824	98.7140303	92.8044902
2	0	1	110.508	18	33	64.7058824	98.7140303	92.8044902
2	0	1	85.816	18	33	64.7058824	98.7140303	92.8044902
2	0	1	98.972	18	33	64.7058824	98.7140303	92.8044902
2	0	1	89.054	18	33	64.7058824	98.7140303	92.8044902
2	0	1	117.794	18	33	64.7058824	98.7140303	92.8044902
2	0	1	108.687	18	33	64.7058824	98.7140303	92.8044902
2	0	1	127.914	18	33	64.7058824	98.7140303	92.8044902
2	0	1	99.579	18	33	64.7058824	98.7140303	92.8044902
2	0	1	88.649	18	33	64.7058824	98.7140303	92.8044902
2	0	1	100.793	18	33	64.7058824	98.7140303	92.8044902
2	0	1	103.829	18	33	64.7058824	98.7140303	92.8044902
2	0	1	92.9	18	33	64.7058824	98.7140303	92.8044902
2	0	1	112.735	18	33	64.7058824	98.7140303	92.8044902
2	0	1	74.279	18	33	64.7058824	98.7140303	92.8044902
2	0	1	111.318	18	33	64.7058824	98.7140303	92.8044902
2	0	1	79.542	18	33	64.7058824	98.7140303	92.8044902
2	0	1	98.972	18	33	64.7058824	98.7140303	92.8044902
2	0	1	90.673	18	33	64.7058824	98.7140303	92.8044902
2	0	1	142.082	18	33	64.7058824	98.7140303	92.8044902
2	0	1	80.958	18	33	64.7058824	98.7140303	92.8044902
3	0	0	82.757	2	11	84.6153846	90.1785	101.191
3	0	0	97.6	2	11	84.6153846	90.1785	101.191
3	0	1	102.367	2	11	84.6153846	103.1932727	101.191
3	0	1	94.092	2	11	84.6153846	103.1932727	101.191
3	0	1	82.847	2	11	84.6153846	103.1932727	101.191
3	0	1	99.489	2	11	84.6153846	103.1932727	101.191
3	0	1	114.331	2	11	84.6153846	103.1932727	101.191
3	0	1	96.43	2	11	84.6153846	103.1932727	101.191
3	0	1	82.128	2	11	84.6153846	103.1932727	101.191
3	0	1	114.961	2	11	84.6153846	103.1932727	101.191
3	0	1	92.922	2	11	84.6153846	103.1932727	101.191
3	0	1	142.397	2	11	84.6153846	103.1932727	101.191
3	0	1	113.162	2	11	84.6153846	103.1932727	101.191
4	0	0	86.805	56	76	57.5757576	100.7883393	107.8040985
4	0	0	91.033	56	76	57.5757576	100.7883393	107.8040985
4	0	0	90.314	56	76	57.5757576	100.7883393	107.8040985
4	0	0	92.113	56	76	57.5757576	100.7883393	107.8040985
4	0	0	90.763	56	76	57.5757576	100.7883393	107.8040985
4	0	0	124.496	56	76	57.5757576	100.7883393	107.8040985
4	0	0	106.055	56	76	57.5757576	100.7883393	107.8040985
4	0	0	108.034	56	76	57.5757576	100.7883393	107.8040985
4	0	0	102.187	56	76	57.5757576	100.7883393	107.8040985
4	0	0	80.059	56	76	57.5757576	100.7883393	107.8040985
4	0	0	82.488	56	76	57.5757576	100.7883393	107.8040985
4	0	0	102.457	56	76	57.5757576	100.7883393	107.8040985
4	0	0	91.843	56	76	57.5757576	100.7883393	107.8040985
4	0	0	91.393	56	76	57.5757576	100.7883393	107.8040985
4	0	0	129.713	56	76	57.5757576	100.7883393	107.8040985
4	0	0	90.493	56	76	57.5757576	100.7883393	107.8040985
4	0	0	140.058	56	76	57.5757576	100.7883393	107.8040985
4	0	0	100.658	56	76	57.5757576	100.7883393	107.8040985
4	0	0	123.327	56	76	57.5757576	100.7883393	107.8040985
4	0	0	93.372	56	76	57.5757576	100.7883393	107.8040985
4	0	0	89.954	56	76	57.5757576	100.7883393	107.8040985
4	0	0	83.747	56	76	57.5757576	100.7883393	107.8040985
4	0	0	111.992	56	76	57.5757576	100.7883393	107.8040985
4	0	0	112.082	56	76	57.5757576	100.7883393	107.8040985
4	0	0	118.829	56	76	57.5757576	100.7883393	107.8040985
4	0	0	90.403	56	76	57.5757576	100.7883393	107.8040985
4	0	0	128.814	56	76	57.5757576	100.7883393	107.8040985
4	0	0	93.912	56	76	57.5757576	100.7883393	107.8040985
4	0	0	104.796	56	76	57.5757576	100.7883393	107.8040985
4	0	0	85.456	56	76	57.5757576	100.7883393	107.8040985
4	0	0	87.975	56	76	57.5757576	100.7883393	107.8040985
4	0	0	92.832	56	76	57.5757576	100.7883393	107.8040985
4	0	0	105.876	56	76	57.5757576	100.7883393	107.8040985
4	0	0	100.748	56	76	57.5757576	100.7883393	107.8040985
4	0	0	94.811	56	76	57.5757576	100.7883393	107.8040985
4	0	0	103.897	56	76	57.5757576	100.7883393	107.8040985
4	0	0	105.696	56	76	57.5757576	100.7883393	107.8040985
4	0	0	73.492	56	76	57.5757576	100.7883393	107.8040985
4	0	0	130.253	56	76	57.5757576	100.7883393	107.8040985
4	0	0	123.327	56	76	57.5757576	100.7883393	107.8040985
4	0	0	85.096	56	76	57.5757576	100.7883393	107.8040985
4	0	0	97.51	56	76	57.5757576	100.7883393	107.8040985
4	0	0	97.6	56	76	57.5757576	100.7883393	107.8040985
4	0	0	139.338	56	76	57.5757576	100.7883393	107.8040985
4	0	0	103.267	56	76	57.5757576	100.7883393	107.8040985
4	0	0	112.712	56	76	57.5757576	100.7883393	107.8040985
4	0	0	80.329	56	76	57.5757576	100.7883393	107.8040985
4	0	0	94.991	56	76	57.5757576	100.7883393	107.8040985
4	0	0	102.727	56	76	57.5757576	100.7883393	107.8040985
4	0	0	90.314	56	76	57.5757576	100.7883393	107.8040985
4	0	0	103.267	56	76	57.5757576	100.7883393	107.8040985
4	0	0	81.048	56	76	57.5757576	100.7883393	107.8040985
4	0	0	107.585	56	76	57.5757576	100.7883393	107.8040985
4	0	0	90.224	56	76	57.5757576	100.7883393	107.8040985
4	0	0	103.177	56	76	57.5757576	100.7883393	107.8040985
4	0	0	98.409	56	76	57.5757576	100.7883393	107.8040985
4	0	1	154.181	56	76	57.5757576	112.9736053	107.8040985
4	0	1	91.213	56	76	57.5757576	112.9736053	107.8040985
4	0	1	88.874	56	76	57.5757576	112.9736053	107.8040985
4	0	1	91.393	56	76	57.5757576	112.9736053	107.8040985
4	0	1	110.373	56	76	57.5757576	112.9736053	107.8040985
4	0	1	86.446	56	76	57.5757576	112.9736053	107.8040985
4	0	1	143.026	56	76	57.5757576	112.9736053	107.8040985
4	0	1	135.74	56	76	57.5757576	112.9736053	107.8040985
4	0	1	125.216	56	76	57.5757576	112.9736053	107.8040985
4	0	1	107.225	56	76	57.5757576	112.9736053	107.8040985
4	0	1	133.221	56	76	57.5757576	112.9736053	107.8040985
4	0	1	133.671	56	76	57.5757576	112.9736053	107.8040985
4	0	1	83.207	56	76	57.5757576	112.9736053	107.8040985
4	0	1	86.805	56	76	57.5757576	112.9736053	107.8040985
4	0	1	143.656	56	76	57.5757576	112.9736053	107.8040985
4	0	1	101.918	56	76	57.5757576	112.9736053	107.8040985
4	0	1	88.155	56	76	57.5757576	112.9736053	107.8040985
4	0	1	89.774	56	76	57.5757576	112.9736053	107.8040985
4	0	1	134.211	56	76	57.5757576	112.9736053	107.8040985
4	0	1	95.981	56	76	57.5757576	112.9736053	107.8040985
4	0	1	103.897	56	76	57.5757576	112.9736053	107.8040985
4	0	1	99.039	56	76	57.5757576	112.9736053	107.8040985
4	0	1	124.946	56	76	57.5757576	112.9736053	107.8040985
4	0	1	97.87	56	76	57.5757576	112.9736053	107.8040985
4	0	1	146.984	56	76	57.5757576	112.9736053	107.8040985
4	0	1	82.578	56	76	57.5757576	112.9736053	107.8040985
4	0	1	90.224	56	76	57.5757576	112.9736053	107.8040985
4	0	1	115.231	56	76	57.5757576	112.9736053	107.8040985
4	0	1	96.97	56	76	57.5757576	112.9736053	107.8040985
4	0	1	108.214	56	76	57.5757576	112.9736053	107.8040985
4	0	1	91.933	56	76	57.5757576	112.9736053	107.8040985
4	0	1	103.627	56	76	57.5757576	112.9736053	107.8040985
4	0	1	171.722	56	76	57.5757576	112.9736053	107.8040985
4	0	1	125.395	56	76	57.5757576	112.9736053	107.8040985
4	0	1	94.901	56	76	57.5757576	112.9736053	107.8040985
4	0	1	110.553	56	76	57.5757576	112.9736053	107.8040985
4	0	1	147.434	56	76	57.5757576	112.9736053	107.8040985
4	0	1	106.505	56	76	57.5757576	112.9736053	107.8040985
4	0	1	102.817	56	76	57.5757576	112.9736053	107.8040985
4	0	1	121.617	56	76	57.5757576	112.9736053	107.8040985
4	0	1	109.833	56	76	57.5757576	112.9736053	107.8040985
4	0	1	129.803	56	76	57.5757576	112.9736053	107.8040985
4	0	1	110.463	56	76	57.5757576	112.9736053	107.8040985
4	0	1	107.765	56	76	57.5757576	112.9736053	107.8040985
4	0	1	121.168	56	76	57.5757576	112.9736053	107.8040985
4	0	1	114.241	56	76	57.5757576	112.9736053	107.8040985
4	0	1	110.643	56	76	57.5757576	112.9736053	107.8040985
4	0	1	132.142	56	76	57.5757576	112.9736053	107.8040985
4	0	1	126.745	56	76	57.5757576	112.9736053	107.8040985
4	0	1	115.68	56	76	57.5757576	112.9736053	107.8040985
4	0	1	107.315	56	76	57.5757576	112.9736053	107.8040985
4	0	1	64.497	56	76	57.5757576	112.9736053	107.8040985
4	0	1	126.925	56	76	57.5757576	112.9736053	107.8040985
4	0	1	142.217	56	76	57.5757576	112.9736053	107.8040985
4	0	1	95.891	56	76	57.5757576	112.9736053	107.8040985
4	0	1	100.478	56	76	57.5757576	112.9736053	107.8040985
4	0	1	106.325	56	76	57.5757576	112.9736053	107.8040985
4	0	1	151.122	56	76	57.5757576	112.9736053	107.8040985
4	0	1	107.675	56	76	57.5757576	112.9736053	107.8040985
4	0	1	172.441	56	76	57.5757576	112.9736053	107.8040985
4	0	1	91.483	56	76	57.5757576	112.9736053	107.8040985
4	0	1	114.511	56	76	57.5757576	112.9736053	107.8040985
4	0	1	103.897	56	76	57.5757576	112.9736053	107.8040985
4	0	1	103.447	56	76	57.5757576	112.9736053	107.8040985
4	0	1	140.868	56	76	57.5757576	112.9736053	107.8040985
4	0	1	124.586	56	76	57.5757576	112.9736053	107.8040985
4	0	1	90.853	56	76	57.5757576	112.9736053	107.8040985
4	0	1	127.285	56	76	57.5757576	112.9736053	107.8040985
4	0	1	151.932	56	76	57.5757576	112.9736053	107.8040985
4	0	1	82.038	56	76	57.5757576	112.9736053	107.8040985
4	0	1	96.88	56	76	57.5757576	112.9736053	107.8040985
4	0	1	114.151	56	76	57.5757576	112.9736053	107.8040985
4	0	1	80.958	56	76	57.5757576	112.9736053	107.8040985
4	0	1	102.637	56	76	57.5757576	112.9736053	107.8040985
4	0	1	145.815	56	76	57.5757576	112.9736053	107.8040985
4	0	1	94.541	56	76	57.5757576	112.9736053	107.8040985
5	1	0	100.591	39	55	58.5106383	99.1584359	108.8890213
5	1	0	88.649	39	55	58.5106383	99.1584359	108.8890213
5	1	0	128.319	39	55	58.5106383	99.1584359	108.8890213
5	1	0	110.306	39	55	58.5106383	99.1584359	108.8890213
5	1	0	104.841	39	55	58.5106383	99.1584359	108.8890213
5	1	0	78.327	39	55	58.5106383	99.1584359	108.8890213
5	1	0	81.97	39	55	58.5106383	99.1584359	108.8890213
5	1	0	117.794	39	55	58.5106383	99.1584359	108.8890213
5	1	0	113.949	39	55	58.5106383	99.1584359	108.8890213
5	1	0	96.948	39	55	58.5106383	99.1584359	108.8890213
5	1	0	86.423	39	55	58.5106383	99.1584359	108.8890213
5	1	0	92.293	39	55	58.5106383	99.1584359	108.8890213
5	1	0	108.282	39	55	58.5106383	99.1584359	108.8890213
5	1	0	110.508	39	55	58.5106383	99.1584359	108.8890213
5	1	0	98.364	39	55	58.5106383	99.1584359	108.8890213
5	1	0	95.936	39	55	58.5106383	99.1584359	108.8890213
5	1	0	97.352	39	55	58.5106383	99.1584359	108.8890213
5	1	0	99.579	39	55	58.5106383	99.1584359	108.8890213
5	1	0	117.187	39	55	58.5106383	99.1584359	108.8890213
5	1	0	100.793	39	55	58.5106383	99.1584359	108.8890213
5	1	0	103.222	39	55	58.5106383	99.1584359	108.8890213
5	1	0	118.604	39	55	58.5106383	99.1584359	108.8890213
5	1	0	103.829	39	55	58.5106383	99.1584359	108.8890213
5	1	0	96.948	39	55	58.5106383	99.1584359	108.8890213
5	1	0	94.924	39	55	58.5106383	99.1584359	108.8890213
5	1	0	77.72	39	55	58.5106383	99.1584359	108.8890213
5	1	0	89.864	39	55	58.5106383	99.1584359	108.8890213
5	1	0	103.627	39	55	58.5106383	99.1584359	108.8890213
5	1	0	88.042	39	55	58.5106383	99.1584359	108.8890213
5	1	0	88.042	39	55	58.5106383	99.1584359	108.8890213
5	1	0	88.042	39	55	58.5106383	99.1584359	108.8890213
5	1	0	87.435	39	55	58.5106383	99.1584359	108.8890213
5	1	0	96.948	39	55	58.5106383	99.1584359	108.8890213
5	1	0	91.685	39	55	58.5106383	99.1584359	108.8890213
5	1	0	97.555	39	55	58.5106383	99.1584359	108.8890213
5	1	0	116.985	39	55	58.5106383	99.1584359	108.8890213
5	1	0	115.366	39	55	58.5106383	99.1584359	108.8890213
5	1	0	90.673	39	55	58.5106383	99.1584359	108.8890213
5	1	0	89.257	39	55	58.5106383	99.1584359	108.8890213
5	1	1	111.723	39	55	58.5106383	115.7888909	108.8890213
5	1	1	84.601	39	55	58.5106383	115.7888909	108.8890213
5	1	1	126.7	39	55	58.5106383	115.7888909	108.8890213
5	1	1	122.45	39	55	58.5106383	115.7888909	108.8890213
5	1	1	130.748	39	55	58.5106383	115.7888909	108.8890213
5	1	1	112.127	39	55	58.5106383	115.7888909	108.8890213
5	1	1	96.138	39	55	58.5106383	115.7888909	108.8890213
5	1	1	97.757	39	55	58.5106383	115.7888909	108.8890213
5	1	1	139.451	39	55	58.5106383	115.7888909	108.8890213
5	1	1	121.842	39	55	58.5106383	115.7888909	108.8890213
5	1	1	85.209	39	55	58.5106383	115.7888909	108.8890213
5	1	1	113.139	39	55	58.5106383	115.7888909	108.8890213
5	1	1	141.88	39	55	58.5106383	115.7888909	108.8890213
5	1	1	112.735	39	55	58.5106383	115.7888909	108.8890213
5	1	1	140.665	39	55	58.5106383	115.7888909	108.8890213
5	1	1	103.627	39	55	58.5106383	115.7888909	108.8890213
5	1	1	124.069	39	55	58.5106383	115.7888909	108.8890213
5	1	1	118.402	39	55	58.5106383	115.7888909	108.8890213
5	1	1	129.736	39	55	58.5106383	115.7888909	108.8890213
5	1	1	119.616	39	55	58.5106383	115.7888909	108.8890213
5	1	1	94.114	39	55	58.5106383	115.7888909	108.8890213
5	1	1	135.2	39	55	58.5106383	115.7888909	108.8890213
5	1	1	82.375	39	55	58.5106383	115.7888909	108.8890213
5	1	1	114.961	39	55	58.5106383	115.7888909	108.8890213
5	1	1	113.139	39	55	58.5106383	115.7888909	108.8890213
5	1	1	96.745	39	55	58.5106383	115.7888909	108.8890213
5	1	1	122.045	39	55	58.5106383	115.7888909	108.8890213
5	1	1	95.936	39	55	58.5106383	115.7888909	108.8890213
5	1	1	126.902	39	55	58.5106383	115.7888909	108.8890213
5	1	1	171.025	39	55	58.5106383	115.7888909	108.8890213
5	1	1	84.399	39	55	58.5106383	115.7888909	108.8890213
5	1	1	111.318	39	55	58.5106383	115.7888909	108.8890213
5	1	1	112.937	39	55	58.5106383	115.7888909	108.8890213
5	1	1	179.525	39	55	58.5106383	115.7888909	108.8890213
5	1	1	108.889	39	55	58.5106383	115.7888909	108.8890213
5	1	1	125.081	39	55	58.5106383	115.7888909	108.8890213
5	1	1	104.234	39	55	58.5106383	115.7888909	108.8890213
5	1	1	133.581	39	55	58.5106383	115.7888909	108.8890213
5	1	1	114.354	39	55	58.5106383	115.7888909	108.8890213
5	1	1	106.663	39	55	58.5106383	115.7888909	108.8890213
5	1	1	111.52	39	55	58.5106383	115.7888909	108.8890213
5	1	1	146.13	39	55	58.5106383	115.7888909	108.8890213
5	1	1	153.011	39	55	58.5106383	115.7888909	108.8890213
5	1	1	99.579	39	55	58.5106383	115.7888909	108.8890213
5	1	1	161.714	39	55	58.5106383	115.7888909	108.8890213
5	1	1	99.174	39	55	58.5106383	115.7888909	108.8890213
5	1	1	138.439	39	55	58.5106383	115.7888909	108.8890213
5	1	1	93.102	39	55	58.5106383	115.7888909	108.8890213
5	1	1	82.375	39	55	58.5106383	115.7888909	108.8890213
5	1	1	86.423	39	55	58.5106383	115.7888909	108.8890213
5	1	1	132.367	39	55	58.5106383	115.7888909	108.8890213
5	1	1	88.447	39	55	58.5106383	115.7888909	108.8890213
5	1	1	85.006	39	55	58.5106383	115.7888909	108.8890213
5	1	1	130.343	39	55	58.5106383	115.7888909	108.8890213
5	1	1	94.721	39	55	58.5106383	115.7888909	108.8890213
6	1	0	102.008	33	55	62.5	95.26709091	98.89104545
6	1	0	83.589	33	55	62.5	95.26709091	98.89104545
6	1	0	88.649	33	55	62.5	95.26709091	98.89104545
6	1	0	107.067	33	55	62.5	95.26709091	98.89104545
6	1	0	110.913	33	55	62.5	95.26709091	98.89104545
6	1	0	81.97	33	55	62.5	95.26709091	98.89104545
6	1	0	89.257	33	55	62.5	95.26709091	98.89104545
6	1	0	103.222	33	55	62.5	95.26709091	98.89104545
6	1	0	108.889	33	55	62.5	95.26709091	98.89104545
6	1	0	115.77	33	55	62.5	95.26709091	98.89104545
6	1	0	80.554	33	55	62.5	95.26709091	98.89104545
6	1	0	89.661	33	55	62.5	95.26709091	98.89104545
6	1	0	100.388	33	55	62.5	95.26709091	98.89104545
6	1	0	87.03	33	55	62.5	95.26709091	98.89104545
6	1	0	92.9	33	55	62.5	95.26709091	98.89104545
6	1	0	98.162	33	55	62.5	95.26709091	98.89104545
6	1	0	75.291	33	55	62.5	95.26709091	98.89104545
6	1	0	76.101	33	55	62.5	95.26709091	98.89104545
6	1	0	94.316	33	55	62.5	95.26709091	98.89104545
6	1	0	112.937	33	55	62.5	95.26709091	98.89104545
6	1	0	94.519	33	55	62.5	95.26709091	98.89104545
6	1	0	93.102	33	55	62.5	95.26709091	98.89104545
6	1	0	91.281	33	55	62.5	95.26709091	98.89104545
6	1	0	90.673	33	55	62.5	95.26709091	98.89104545
6	1	0	103.627	33	55	62.5	95.26709091	98.89104545
6	1	0	109.294	33	55	62.5	95.26709091	98.89104545
6	1	0	96.745	33	55	62.5	95.26709091	98.89104545
6	1	0	84.601	33	55	62.5	95.26709091	98.89104545
6	1	0	98.972	33	55	62.5	95.26709091	98.89104545
6	1	0	99.781	33	55	62.5	95.26709091	98.89104545
6	1	0	105.246	33	55	62.5	95.26709091	98.89104545
6	1	0	84.399	33	55	62.5	95.26709091	98.89104545
6	1	0	92.9	33	55	62.5	95.26709091	98.89104545
6	1	1	91.078	33	55	62.5	101.0654182	98.89104545
6	1	1	88.245	33	55	62.5	101.0654182	98.89104545
6	1	1	78.934	33	55	62.5	101.0654182	98.89104545
6	1	1	108.079	33	55	62.5	101.0654182	98.89104545
6	1	1	104.436	33	55	62.5	101.0654182	98.89104545
6	1	1	90.876	33	55	62.5	101.0654182	98.89104545
6	1	1	94.316	33	55	62.5	101.0654182	98.89104545
6	1	1	119.211	33	55	62.5	101.0654182	98.89104545
6	1	1	114.151	33	55	62.5	101.0654182	98.89104545
6	1	1	87.637	33	55	62.5	101.0654182	98.89104545
6	1	1	98.567	33	55	62.5	101.0654182	98.89104545
6	1	1	116.175	33	55	62.5	101.0654182	98.89104545
6	1	1	85.613	33	55	62.5	101.0654182	98.89104545
6	1	1	95.126	33	55	62.5	101.0654182	98.89104545
6	1	1	70.434	33	55	62.5	101.0654182	98.89104545
6	1	1	132.974	33	55	62.5	101.0654182	98.89104545
6	1	1	126.497	33	55	62.5	101.0654182	98.89104545
6	1	1	99.579	33	55	62.5	101.0654182	98.89104545
6	1	1	80.554	33	55	62.5	101.0654182	98.89104545
6	1	1	91.685	33	55	62.5	101.0654182	98.89104545
6	1	1	86.625	33	55	62.5	101.0654182	98.89104545
6	1	1	79.339	33	55	62.5	101.0654182	98.89104545
6	1	1	114.354	33	55	62.5	101.0654182	98.89104545
6	1	1	89.459	33	55	62.5	101.0654182	98.89104545
6	1	1	96.745	33	55	62.5	101.0654182	98.89104545
6	1	1	87.84	33	55	62.5	101.0654182	98.89104545
6	1	1	84.804	33	55	62.5	101.0654182	98.89104545
6	1	1	106.258	33	55	62.5	101.0654182	98.89104545
6	1	1	101.4	33	55	62.5	101.0654182	98.89104545
6	1	1	90.876	33	55	62.5	101.0654182	98.89104545
6	1	1	98.972	33	55	62.5	101.0654182	98.89104545
6	1	1	103.424	33	55	62.5	101.0654182	98.89104545
6	1	1	140.26	33	55	62.5	101.0654182	98.89104545
6	1	1	106.46	33	55	62.5	101.0654182	98.89104545
6	1	1	96.745	33	55	62.5	101.0654182	98.89104545
6	1	1	90.673	33	55	62.5	101.0654182	98.89104545
6	1	1	113.544	33	55	62.5	101.0654182	98.89104545
6	1	1	100.996	33	55	62.5	101.0654182	98.89104545
6	1	1	113.139	33	55	62.5	101.0654182	98.89104545
6	1	1	101.4	33	55	62.5	101.0654182	98.89104545
6	1	1	109.496	33	55	62.5	101.0654182	98.89104545
6	1	1	123.057	33	55	62.5	101.0654182	98.89104545
6	1	1	107.675	33	55	62.5	101.0654182	98.89104545
6	1	1	123.057	33	55	62.5	101.0654182	98.89104545
6	1	1	88.852	33	55	62.5	101.0654182	98.89104545
6	1	1	107.877	33	55	62.5	101.0654182	98.89104545
6	1	1	113.139	33	55	62.5	101.0654182	98.89104545
6	1	1	85.816	33	55	62.5	101.0654182	98.89104545
6	1	1	119.616	33	55	62.5	101.0654182	98.89104545
6	1	1	95.531	33	55	62.5	101.0654182	98.89104545
6	1	1	98.769	33	55	62.5	101.0654182	98.89104545
6	1	1	82.578	33	55	62.5	101.0654182	98.89104545
6	1	1	107.877	33	55	62.5	101.0654182	98.89104545
6	1	1	97.96	33	55	62.5	101.0654182	98.89104545
6	1	1	119.818	33	55	62.5	101.0654182	98.89104545
7	1	0	118.019	58	75	56.3909774	98.00451724	116.4690677
7	1	0	142.667	58	75	56.3909774	98.00451724	116.4690677
7	1	0	75.651	58	75	56.3909774	98.00451724	116.4690677
7	1	0	94.631	58	75	56.3909774	98.00451724	116.4690677
7	1	0	85.276	58	75	56.3909774	98.00451724	116.4690677
7	1	0	113.881	58	75	56.3909774	98.00451724	116.4690677
7	1	0	111.812	58	75	56.3909774	98.00451724	116.4690677
7	1	0	115.051	58	75	56.3909774	98.00451724	116.4690677
7	1	0	86.086	58	75	56.3909774	98.00451724	116.4690677
7	1	0	85.816	58	75	56.3909774	98.00451724	116.4690677
7	1	0	106.505	58	75	56.3909774	98.00451724	116.4690677
7	1	0	90.314	58	75	56.3909774	98.00451724	116.4690677
7	1	0	117.659	58	75	56.3909774	98.00451724	116.4690677
7	1	0	87.345	58	75	56.3909774	98.00451724	116.4690677
7	1	0	93.372	58	75	56.3909774	98.00451724	116.4690677
7	1	0	71.603	58	75	56.3909774	98.00451724	116.4690677
7	1	0	101.558	58	75	56.3909774	98.00451724	116.4690677
7	1	0	84.826	58	75	56.3909774	98.00451724	116.4690677
7	1	0	98.769	58	75	56.3909774	98.00451724	116.4690677
7	1	0	116.04	58	75	56.3909774	98.00451724	116.4690677
7	1	0	90.853	58	75	56.3909774	98.00451724	116.4690677
7	1	0	121.527	58	75	56.3909774	98.00451724	116.4690677
7	1	0	100.118	58	75	56.3909774	98.00451724	116.4690677
7	1	0	102.907	58	75	56.3909774	98.00451724	116.4690677
7	1	0	97.33	58	75	56.3909774	98.00451724	116.4690677
7	1	0	82.218	58	75	56.3909774	98.00451724	116.4690677
7	1	0	97.24	58	75	56.3909774	98.00451724	116.4690677
7	1	0	117.659	58	75	56.3909774	98.00451724	116.4690677
7	1	0	90.943	58	75	56.3909774	98.00451724	116.4690677
7	1	0	79.069	58	75	56.3909774	98.00451724	116.4690677
7	1	0	101.198	58	75	56.3909774	98.00451724	116.4690677
7	1	0	75.561	58	75	56.3909774	98.00451724	116.4690677
7	1	0	106.145	58	75	56.3909774	98.00451724	116.4690677
7	1	0	123.596	58	75	56.3909774	98.00451724	116.4690677
7	1	0	93.642	58	75	56.3909774	98.00451724	116.4690677
7	1	0	77.72	58	75	56.3909774	98.00451724	116.4690677
7	1	0	90.493	58	75	56.3909774	98.00451724	116.4690677
7	1	0	100.838	58	75	56.3909774	98.00451724	116.4690677
7	1	0	86.895	58	75	56.3909774	98.00451724	116.4690677
7	1	0	79.519	58	75	56.3909774	98.00451724	116.4690677
7	1	0	93.642	58	75	56.3909774	98.00451724	116.4690677
7	1	0	86.086	58	75	56.3909774	98.00451724	116.4690677
7	1	0	124.856	58	75	56.3909774	98.00451724	116.4690677
7	1	0	110.823	58	75	56.3909774	98.00451724	116.4690677
7	1	0	75.921	58	75	56.3909774	98.00451724	116.4690677
7	1	0	94.901	58	75	56.3909774	98.00451724	116.4690677
7	1	0	81.498	58	75	56.3909774	98.00451724	116.4690677
7	1	0	76.551	58	75	56.3909774	98.00451724	116.4690677
7	1	0	135.56	58	75	56.3909774	98.00451724	116.4690677
7	1	0	81.948	58	75	56.3909774	98.00451724	116.4690677
7	1	0	81.768	58	75	56.3909774	98.00451724	116.4690677
7	1	0	79.069	58	75	56.3909774	98.00451724	116.4690677
7	1	0	122.337	58	75	56.3909774	98.00451724	116.4690677
7	1	0	109.114	58	75	56.3909774	98.00451724	116.4690677
7	1	0	90.224	58	75	56.3909774	98.00451724	116.4690677
7	1	0	123.237	58	75	56.3909774	98.00451724	116.4690677
7	1	0	83.207	58	75	56.3909774	98.00451724	116.4690677
7	1	0	121.168	58	75	56.3909774	98.00451724	116.4690677
7	1	1	170.642	58	75	56.3909774	130.74832	116.4690677
7	1	1	107.945	58	75	56.3909774	130.74832	116.4690677
7	1	1	132.772	58	75	56.3909774	130.74832	116.4690677
7	1	1	84.646	58	75	56.3909774	130.74832	116.4690677
7	1	1	121.258	58	75	56.3909774	130.74832	116.4690677
7	1	1	106.505	58	75	56.3909774	130.74832	116.4690677
7	1	1	137.989	58	75	56.3909774	130.74832	116.4690677
7	1	1	90.493	58	75	56.3909774	130.74832	116.4690677
7	1	1	178.288	58	75	56.3909774	130.74832	116.4690677
7	1	1	106.415	58	75	56.3909774	130.74832	116.4690677
7	1	1	85.996	58	75	56.3909774	130.74832	116.4690677
7	1	1	106.415	58	75	56.3909774	130.74832	116.4690677
7	1	1	120.538	58	75	56.3909774	130.74832	116.4690677
7	1	1	98.679	58	75	56.3909774	130.74832	116.4690677
7	1	1	141.317	58	75	56.3909774	130.74832	116.4690677
7	1	1	85.456	58	75	56.3909774	130.74832	116.4690677
7	1	1	97.42	58	75	56.3909774	130.74832	116.4690677
7	1	1	153.641	58	75	56.3909774	130.74832	116.4690677
7	1	1	167.854	58	75	56.3909774	130.74832	116.4690677
7	1	1	193.58	58	75	56.3909774	130.74832	116.4690677
7	1	1	148.154	58	75	56.3909774	130.74832	116.4690677
7	1	1	144.196	58	75	56.3909774	130.74832	116.4690677
7	1	1	116.85	58	75	56.3909774	130.74832	116.4690677
7	1	1	135.111	58	75	56.3909774	130.74832	116.4690677
7	1	1	159.128	58	75	56.3909774	130.74832	116.4690677
7	1	1	116.31	58	75	56.3909774	130.74832	116.4690677
7	1	1	189.712	58	75	56.3909774	130.74832	116.4690677
7	1	1	161.557	58	75	56.3909774	130.74832	116.4690677
7	1	1	104.886	58	75	56.3909774	130.74832	116.4690677
7	1	1	131.692	58	75	56.3909774	130.74832	116.4690677
7	1	1	181.707	58	75	56.3909774	130.74832	116.4690677
7	1	1	123.237	58	75	56.3909774	130.74832	116.4690677
7	1	1	194.57	58	75	56.3909774	130.74832	116.4690677
7	1	1	125.306	58	75	56.3909774	130.74832	116.4690677
7	1	1	125.665	58	75	56.3909774	130.74832	116.4690677
7	1	1	149.503	58	75	56.3909774	130.74832	116.4690677
7	1	1	148.783	58	75	56.3909774	130.74832	116.4690677
7	1	1	137.449	58	75	56.3909774	130.74832	116.4690677
7	1	1	132.682	58	75	56.3909774	130.74832	116.4690677
7	1	1	127.375	58	75	56.3909774	130.74832	116.4690677
7	1	1	116.67	58	75	56.3909774	130.74832	116.4690677
7	1	1	195.469	58	75	56.3909774	130.74832	116.4690677
7	1	1	156.519	58	75	56.3909774	130.74832	116.4690677
7	1	1	141.497	58	75	56.3909774	130.74832	116.4690677
7	1	1	155.44	58	75	56.3909774	130.74832	116.4690677
7	1	1	82.218	58	75	56.3909774	130.74832	116.4690677
7	1	1	134.841	58	75	56.3909774	130.74832	116.4690677
7	1	1	84.017	58	75	56.3909774	130.74832	116.4690677
7	1	1	149.323	58	75	56.3909774	130.74832	116.4690677
7	1	1	158.139	58	75	56.3909774	130.74832	116.4690677
7	1	1	160.927	58	75	56.3909774	130.74832	116.4690677
7	1	1	115.321	58	75	56.3909774	130.74832	116.4690677
7	1	1	86.715	58	75	56.3909774	130.74832	116.4690677
7	1	1	147.344	58	75	56.3909774	130.74832	116.4690677
7	1	1	104.706	58	75	56.3909774	130.74832	116.4690677
7	1	1	156.07	58	75	56.3909774	130.74832	116.4690677
7	1	1	152.651	58	75	56.3909774	130.74832	116.4690677
7	1	1	122.157	58	75	56.3909774	130.74832	116.4690677
7	1	1	139.788	58	75	56.3909774	130.74832	116.4690677
7	1	1	166.954	58	75	56.3909774	130.74832	116.4690677
7	1	1	131.153	58	75	56.3909774	130.74832	116.4690677
7	1	1	178.828	58	75	56.3909774	130.74832	116.4690677
7	1	1	97.42	58	75	56.3909774	130.74832	116.4690677
7	1	1	96.79	58	75	56.3909774	130.74832	116.4690677
7	1	1	94.991	58	75	56.3909774	130.74832	116.4690677
7	1	1	117.12	58	75	56.3909774	130.74832	116.4690677
7	1	1	92.472	58	75	56.3909774	130.74832	116.4690677
7	1	1	119.638	58	75	56.3909774	130.74832	116.4690677
7	1	1	90.493	58	75	56.3909774	130.74832	116.4690677
7	1	1	116.85	58	75	56.3909774	130.74832	116.4690677
7	1	1	99.759	58	75	56.3909774	130.74832	116.4690677
7	1	1	138.799	58	75	56.3909774	130.74832	116.4690677
7	1	1	132.502	58	75	56.3909774	130.74832	116.4690677
7	1	1	99.219	58	75	56.3909774	130.74832	116.4690677
7	1	1	131.602	58	75	56.3909774	130.74832	116.4690677
8	1	0	131.514	60	92	60.5263158	95.14335	107.1150197
8	1	0	105.636	60	92	60.5263158	95.14335	107.1150197
8	1	0	105.443	60	92	60.5263158	95.14335	107.1150197
8	1	0	82.655	60	92	60.5263158	95.14335	107.1150197
8	1	0	69.523	60	92	60.5263158	95.14335	107.1150197
8	1	0	78.406	60	92	60.5263158	95.14335	107.1150197
8	1	0	106.409	60	92	60.5263158	95.14335	107.1150197
8	1	0	83.814	60	92	60.5263158	95.14335	107.1150197
8	1	0	76.861	60	92	60.5263158	95.14335	107.1150197
8	1	0	115.292	60	92	60.5263158	95.14335	107.1150197
8	1	0	94.628	60	92	60.5263158	95.14335	107.1150197
8	1	0	82.076	60	92	60.5263158	95.14335	107.1150197
8	1	0	90.766	60	92	60.5263158	95.14335	107.1150197
8	1	0	130.355	60	92	60.5263158	95.14335	107.1150197
8	1	0	103.705	60	92	60.5263158	95.14335	107.1150197
8	1	0	92.118	60	92	60.5263158	95.14335	107.1150197
8	1	0	79.372	60	92	60.5263158	95.14335	107.1150197
8	1	0	104.284	60	92	60.5263158	95.14335	107.1150197
8	1	0	96.946	60	92	60.5263158	95.14335	107.1150197
8	1	0	102.546	60	92	60.5263158	95.14335	107.1150197
8	1	0	121.858	60	92	60.5263158	95.14335	107.1150197
8	1	0	101.967	60	92	60.5263158	95.14335	107.1150197
8	1	0	78.793	60	92	60.5263158	95.14335	107.1150197
8	1	0	70.295	60	92	60.5263158	95.14335	107.1150197
8	1	0	76.475	60	92	60.5263158	95.14335	107.1150197
8	1	0	84.2	60	92	60.5263158	95.14335	107.1150197
8	1	0	88.449	60	92	60.5263158	95.14335	107.1150197
8	1	0	87.097	60	92	60.5263158	95.14335	107.1150197
8	1	0	86.71	60	92	60.5263158	95.14335	107.1150197
8	1	0	104.864	60	92	60.5263158	95.14335	107.1150197
8	1	0	107.954	60	92	60.5263158	95.14335	107.1150197
8	1	0	103.319	60	92	60.5263158	95.14335	107.1150197
8	1	0	97.718	60	92	60.5263158	95.14335	107.1150197
8	1	0	87.676	60	92	60.5263158	95.14335	107.1150197
8	1	0	106.409	60	92	60.5263158	95.14335	107.1150197
8	1	0	103.126	60	92	60.5263158	95.14335	107.1150197
8	1	0	94.821	60	92	60.5263158	95.14335	107.1150197
8	1	0	103.898	60	92	60.5263158	95.14335	107.1150197
8	1	0	109.499	60	92	60.5263158	95.14335	107.1150197
8	1	0	104.477	60	92	60.5263158	95.14335	107.1150197
8	1	0	87.869	60	92	60.5263158	95.14335	107.1150197
8	1	0	78.793	60	92	60.5263158	95.14335	107.1150197
8	1	0	79.951	60	92	60.5263158	95.14335	107.1150197
8	1	0	95.787	60	92	60.5263158	95.14335	107.1150197
8	1	0	81.689	60	92	60.5263158	95.14335	107.1150197
8	1	0	89.221	60	92	60.5263158	95.14335	107.1150197
8	1	0	99.456	60	92	60.5263158	95.14335	107.1150197
8	1	0	103.126	60	92	60.5263158	95.14335	107.1150197
8	1	0	84.393	60	92	60.5263158	95.14335	107.1150197
8	1	0	81.496	60	92	60.5263158	95.14335	107.1150197
8	1	0	72.227	60	92	60.5263158	95.14335	107.1150197
8	1	0	87.29	60	92	60.5263158	95.14335	107.1150197
8	1	0	92.697	60	92	60.5263158	95.14335	107.1150197
8	1	0	102.353	60	92	60.5263158	95.14335	107.1150197
8	1	0	85.359	60	92	60.5263158	95.14335	107.1150197
8	1	0	122.051	60	92	60.5263158	95.14335	107.1150197
8	1	0	114.713	60	92	60.5263158	95.14335	107.1150197
8	1	0	101.001	60	92	60.5263158	95.14335	107.1150197
8	1	0	82.076	60	92	60.5263158	95.14335	107.1150197
8	1	0	115.099	60	92	60.5263158	95.14335	107.1150197
8	1	1	116.837	60	92	60.5263158	114.9226304	107.1150197
8	1	1	123.596	60	92	60.5263158	114.9226304	107.1150197
8	1	1	143.874	60	92	60.5263158	114.9226304	107.1150197
8	1	1	100.808	60	92	60.5263158	114.9226304	107.1150197
8	1	1	83.621	60	92	60.5263158	114.9226304	107.1150197
8	1	1	114.133	60	92	60.5263158	114.9226304	107.1150197
8	1	1	99.263	60	92	60.5263158	114.9226304	107.1150197
8	1	1	134.025	60	92	60.5263158	114.9226304	107.1150197
8	1	1	105.057	60	92	60.5263158	114.9226304	107.1150197
8	1	1	146.577	60	92	60.5263158	114.9226304	107.1150197
8	1	1	116.451	60	92	60.5263158	114.9226304	107.1150197
8	1	1	138.853	60	92	60.5263158	114.9226304	107.1150197
8	1	1	127.072	60	92	60.5263158	114.9226304	107.1150197
8	1	1	107.76	60	92	60.5263158	114.9226304	107.1150197
8	1	1	93.47	60	92	60.5263158	114.9226304	107.1150197
8	1	1	113.747	60	92	60.5263158	114.9226304	107.1150197
8	1	1	101.581	60	92	60.5263158	114.9226304	107.1150197
8	1	1	105.057	60	92	60.5263158	114.9226304	107.1150197
8	1	1	125.141	60	92	60.5263158	114.9226304	107.1150197
8	1	1	108.147	60	92	60.5263158	114.9226304	107.1150197
8	1	1	68.557	60	92	60.5263158	114.9226304	107.1150197
8	1	1	98.298	60	92	60.5263158	114.9226304	107.1150197
8	1	1	143.487	60	92	60.5263158	114.9226304	107.1150197
8	1	1	82.655	60	92	60.5263158	114.9226304	107.1150197
8	1	1	142.908	60	92	60.5263158	114.9226304	107.1150197
8	1	1	93.083	60	92	60.5263158	114.9226304	107.1150197
8	1	1	107.181	60	92	60.5263158	114.9226304	107.1150197
8	1	1	89.993	60	92	60.5263158	114.9226304	107.1150197
8	1	1	71.068	60	92	60.5263158	114.9226304	107.1150197
8	1	1	113.168	60	92	60.5263158	114.9226304	107.1150197
8	1	1	109.305	60	92	60.5263158	114.9226304	107.1150197
8	1	1	105.443	60	92	60.5263158	114.9226304	107.1150197
8	1	1	132.673	60	92	60.5263158	114.9226304	107.1150197
8	1	1	107.567	60	92	60.5263158	114.9226304	107.1150197
8	1	1	121.665	60	92	60.5263158	114.9226304	107.1150197
8	1	1	97.911	60	92	60.5263158	114.9226304	107.1150197
8	1	1	119.541	60	92	60.5263158	114.9226304	107.1150197
8	1	1	101.967	60	92	60.5263158	114.9226304	107.1150197
8	1	1	112.009	60	92	60.5263158	114.9226304	107.1150197
8	1	1	145.612	60	92	60.5263158	114.9226304	107.1150197
8	1	1	102.16	60	92	60.5263158	114.9226304	107.1150197
8	1	1	105.25	60	92	60.5263158	114.9226304	107.1150197
8	1	1	145.419	60	92	60.5263158	114.9226304	107.1150197
8	1	1	96.366	60	92	60.5263158	114.9226304	107.1150197
8	1	1	108.533	60	92	60.5263158	114.9226304	107.1150197
8	1	1	115.678	60	92	60.5263158	114.9226304	107.1150197
8	1	1	128.231	60	92	60.5263158	114.9226304	107.1150197
8	1	1	77.248	60	92	60.5263158	114.9226304	107.1150197
8	1	1	111.816	60	92	60.5263158	114.9226304	107.1150197
8	1	1	132.287	60	92	60.5263158	114.9226304	107.1150197
8	1	1	94.242	60	92	60.5263158	114.9226304	107.1150197
8	1	1	103.319	60	92	60.5263158	114.9226304	107.1150197
8	1	1	106.215	60	92	60.5263158	114.9226304	107.1150197
8	1	1	159.709	60	92	60.5263158	114.9226304	107.1150197
8	1	1	118.382	60	92	60.5263158	114.9226304	107.1150197
8	1	1	108.147	60	92	60.5263158	114.9226304	107.1150197
8	1	1	106.988	60	92	60.5263158	114.9226304	107.1150197
8	1	1	106.215	60	92	60.5263158	114.9226304	107.1150197
8	1	1	94.242	60	92	60.5263158	114.9226304	107.1150197
8	1	1	124.755	60	92	60.5263158	114.9226304	107.1150197
8	1	1	114.713	60	92	60.5263158	114.9226304	107.1150197
8	1	1	120.506	60	92	60.5263158	114.9226304	107.1150197
8	1	1	124.369	60	92	60.5263158	114.9226304	107.1150197
8	1	1	107.76	60	92	60.5263158	114.9226304	107.1150197
8	1	1	122.051	60	92	60.5263158	114.9226304	107.1150197
8	1	1	133.445	60	92	60.5263158	114.9226304	107.1150197
8	1	1	102.739	60	92	60.5263158	114.9226304	107.1150197
8	1	1	148.122	60	92	60.5263158	114.9226304	107.1150197
8	1	1	116.837	60	92	60.5263158	114.9226304	107.1150197
8	1	1	106.409	60	92	60.5263158	114.9226304	107.1150197
8	1	1	108.533	60	92	60.5263158	114.9226304	107.1150197
8	1	1	124.176	60	92	60.5263158	114.9226304	107.1150197
8	1	1	131.9	60	92	60.5263158	114.9226304	107.1150197
8	1	1	162.413	60	92	60.5263158	114.9226304	107.1150197
8	1	1	107.181	60	92	60.5263158	114.9226304	107.1150197
8	1	1	86.517	60	92	60.5263158	114.9226304	107.1150197
8	1	1	135.183	60	92	60.5263158	114.9226304	107.1150197
8	1	1	101.581	60	92	60.5263158	114.9226304	107.1150197
8	1	1	95.594	60	92	60.5263158	114.9226304	107.1150197
8	1	1	141.556	60	92	60.5263158	114.9226304	107.1150197
8	1	1	101.388	60	92	60.5263158	114.9226304	107.1150197
8	1	1	114.133	60	92	60.5263158	114.9226304	107.1150197
8	1	1	187.905	60	92	60.5263158	114.9226304	107.1150197
8	1	1	110.85	60	92	60.5263158	114.9226304	107.1150197
8	1	1	137.115	60	92	60.5263158	114.9226304	107.1150197
8	1	1	95.98	60	92	60.5263158	114.9226304	107.1150197
8	1	1	130.355	60	92	60.5263158	114.9226304	107.1150197
8	1	1	109.499	60	92	60.5263158	114.9226304	107.1150197
8	1	1	114.713	60	92	60.5263158	114.9226304	107.1150197
8	1	1	119.927	60	92	60.5263158	114.9226304	107.1150197
8	1	1	127.459	60	92	60.5263158	114.9226304	107.1150197
8	1	1	117.61	60	92	60.5263158	114.9226304	107.1150197
9	2	0	111.183	15	34	69.3877551	103.5247333	109.4920204
9	2	0	119.728	15	34	69.3877551	103.5247333	109.4920204
9	2	0	94.272	15	34	69.3877551	103.5247333	109.4920204
9	2	0	115.141	15	34	69.3877551	103.5247333	109.4920204
9	2	0	95.351	15	34	69.3877551	103.5247333	109.4920204
9	2	0	93.372	15	34	69.3877551	103.5247333	109.4920204
9	2	0	107.855	15	34	69.3877551	103.5247333	109.4920204
9	2	0	87.705	15	34	69.3877551	103.5247333	109.4920204
9	2	0	88.604	15	34	69.3877551	103.5247333	109.4920204
9	2	0	112.442	15	34	69.3877551	103.5247333	109.4920204
9	2	0	83.747	15	34	69.3877551	103.5247333	109.4920204
9	2	0	120.268	15	34	69.3877551	103.5247333	109.4920204
9	2	0	116.22	15	34	69.3877551	103.5247333	109.4920204
9	2	0	115.68	15	34	69.3877551	103.5247333	109.4920204
9	2	0	91.303	15	34	69.3877551	103.5247333	109.4920204
9	2	1	115.231	15	34	69.3877551	112.1246471	109.4920204
9	2	1	116.58	15	34	69.3877551	112.1246471	109.4920204
9	2	1	106.865	15	34	69.3877551	112.1246471	109.4920204
9	2	1	90.134	15	34	69.3877551	112.1246471	109.4920204
9	2	1	93.102	15	34	69.3877551	112.1246471	109.4920204
9	2	1	118.469	15	34	69.3877551	112.1246471	109.4920204
9	2	1	128.724	15	34	69.3877551	112.1246471	109.4920204
9	2	1	129.443	15	34	69.3877551	112.1246471	109.4920204
9	2	1	116.04	15	34	69.3877551	112.1246471	109.4920204
9	2	1	127.285	15	34	69.3877551	112.1246471	109.4920204
9	2	1	108.844	15	34	69.3877551	112.1246471	109.4920204
9	2	1	84.467	15	34	69.3877551	112.1246471	109.4920204
9	2	1	114.421	15	34	69.3877551	112.1246471	109.4920204
9	2	1	102.727	15	34	69.3877551	112.1246471	109.4920204
9	2	1	115.411	15	34	69.3877551	112.1246471	109.4920204
9	2	1	117.3	15	34	69.3877551	112.1246471	109.4920204
9	2	1	99.399	15	34	69.3877551	112.1246471	109.4920204
9	2	1	98.589	15	34	69.3877551	112.1246471	109.4920204
9	2	1	116.67	15	34	69.3877551	112.1246471	109.4920204
9	2	1	91.303	15	34	69.3877551	112.1246471	109.4920204
9	2	1	116.58	15	34	69.3877551	112.1246471	109.4920204
9	2	1	132.052	15	34	69.3877551	112.1246471	109.4920204
9	2	1	94.451	15	34	69.3877551	112.1246471	109.4920204
9	2	1	127.644	15	34	69.3877551	112.1246471	109.4920204
9	2	1	93.192	15	34	69.3877551	112.1246471	109.4920204
9	2	1	123.506	15	34	69.3877551	112.1246471	109.4920204
9	2	1	102.367	15	34	69.3877551	112.1246471	109.4920204
9	2	1	134.661	15	34	69.3877551	112.1246471	109.4920204
9	2	1	105.965	15	34	69.3877551	112.1246471	109.4920204
9	2	1	106.685	15	34	69.3877551	112.1246471	109.4920204
9	2	1	106.685	15	34	69.3877551	112.1246471	109.4920204
9	2	1	136.01	15	34	69.3877551	112.1246471	109.4920204
9	2	1	137.539	15	34	69.3877551	112.1246471	109.4920204
9	2	1	103.897	15	34	69.3877551	112.1246471	109.4920204
10	2	0	103.807	27	29	51.7857143	114.3978519	118.4691071
10	2	0	142.127	27	29	51.7857143	114.3978519	118.4691071
10	2	0	116.49	27	29	51.7857143	114.3978519	118.4691071
10	2	0	109.114	27	29	51.7857143	114.3978519	118.4691071
10	2	0	100.838	27	29	51.7857143	114.3978519	118.4691071
10	2	0	104.796	27	29	51.7857143	114.3978519	118.4691071
10	2	0	81.768	27	29	51.7857143	114.3978519	118.4691071
10	2	0	142.397	27	29	51.7857143	114.3978519	118.4691071
10	2	0	104.076	27	29	51.7857143	114.3978519	118.4691071
10	2	0	117.48	27	29	51.7857143	114.3978519	118.4691071
10	2	0	124.946	27	29	51.7857143	114.3978519	118.4691071
10	2	0	96.34	27	29	51.7857143	114.3978519	118.4691071
10	2	0	100.029	27	29	51.7857143	114.3978519	118.4691071
10	2	0	126.115	27	29	51.7857143	114.3978519	118.4691071
10	2	0	112.262	27	29	51.7857143	114.3978519	118.4691071
10	2	0	96.161	27	29	51.7857143	114.3978519	118.4691071
10	2	0	116.13	27	29	51.7857143	114.3978519	118.4691071
10	2	0	94.182	27	29	51.7857143	114.3978519	118.4691071
10	2	0	142.037	27	29	51.7857143	114.3978519	118.4691071
10	2	0	123.956	27	29	51.7857143	114.3978519	118.4691071
10	2	0	120.718	27	29	51.7857143	114.3978519	118.4691071
10	2	0	106.865	27	29	51.7857143	114.3978519	118.4691071
10	2	0	100.928	27	29	51.7857143	114.3978519	118.4691071
10	2	0	116.31	27	29	51.7857143	114.3978519	118.4691071
10	2	0	166.324	27	29	51.7857143	114.3978519	118.4691071
10	2	0	107.945	27	29	51.7857143	114.3978519	118.4691071
10	2	0	114.601	27	29	51.7857143	114.3978519	118.4691071
10	2	1	158.229	27	29	51.7857143	122.2595862	118.4691071
10	2	1	141.137	27	29	51.7857143	122.2595862	118.4691071
10	2	1	103.807	27	29	51.7857143	122.2595862	118.4691071
10	2	1	117.39	27	29	51.7857143	122.2595862	118.4691071
10	2	1	108.664	27	29	51.7857143	122.2595862	118.4691071
10	2	1	117.48	27	29	51.7857143	122.2595862	118.4691071
10	2	1	115.95	27	29	51.7857143	122.2595862	118.4691071
10	2	1	90.493	27	29	51.7857143	122.2595862	118.4691071
10	2	1	124.586	27	29	51.7857143	122.2595862	118.4691071
10	2	1	127.554	27	29	51.7857143	122.2595862	118.4691071
10	2	1	158.409	27	29	51.7857143	122.2595862	118.4691071
10	2	1	92.113	27	29	51.7857143	122.2595862	118.4691071
10	2	1	102.277	27	29	51.7857143	122.2595862	118.4691071
10	2	1	112.892	27	29	51.7857143	122.2595862	118.4691071
10	2	1	134.301	27	29	51.7857143	122.2595862	118.4691071
10	2	1	126.655	27	29	51.7857143	122.2595862	118.4691071
10	2	1	160.747	27	29	51.7857143	122.2595862	118.4691071
10	2	1	110.823	27	29	51.7857143	122.2595862	118.4691071
10	2	1	86.446	27	29	51.7857143	122.2595862	118.4691071
10	2	1	138.169	27	29	51.7857143	122.2595862	118.4691071
10	2	1	130.883	27	29	51.7857143	122.2595862	118.4691071
10	2	1	143.386	27	29	51.7857143	122.2595862	118.4691071
10	2	1	130.253	27	29	51.7857143	122.2595862	118.4691071
10	2	1	112.982	27	29	51.7857143	122.2595862	118.4691071
10	2	1	141.497	27	29	51.7857143	122.2595862	118.4691071
10	2	1	138.979	27	29	51.7857143	122.2595862	118.4691071
10	2	1	112.892	27	29	51.7857143	122.2595862	118.4691071
10	2	1	110.913	27	29	51.7857143	122.2595862	118.4691071
10	2	1	95.621	27	29	51.7857143	122.2595862	118.4691071
11	2	0	71.041	7	20	74.0740741	80.81385714	82.77985185
11	2	0	85.209	7	20	74.0740741	80.81385714	82.77985185
11	2	0	72.863	7	20	74.0740741	80.81385714	82.77985185
11	2	0	90.673	7	20	74.0740741	80.81385714	82.77985185
11	2	0	87.233	7	20	74.0740741	80.81385714	82.77985185
11	2	0	90.673	7	20	74.0740741	80.81385714	82.77985185
11	2	0	68.005	7	20	74.0740741	80.81385714	82.77985185
11	2	1	86.625	7	20	74.0740741	83.46795	82.77985185
11	2	1	67.803	7	20	74.0740741	83.46795	82.77985185
11	2	1	75.291	7	20	74.0740741	83.46795	82.77985185
11	2	1	92.697	7	20	74.0740741	83.46795	82.77985185
11	2	1	57.076	7	20	74.0740741	83.46795	82.77985185
11	2	1	71.648	7	20	74.0740741	83.46795	82.77985185
11	2	1	72.863	7	20	74.0740741	83.46795	82.77985185
11	2	1	82.982	7	20	74.0740741	83.46795	82.77985185
11	2	1	74.886	7	20	74.0740741	83.46795	82.77985185
11	2	1	85.209	7	20	74.0740741	83.46795	82.77985185
11	2	1	72.863	7	20	74.0740741	83.46795	82.77985185
11	2	1	80.351	7	20	74.0740741	83.46795	82.77985185
11	2	1	104.031	7	20	74.0740741	83.46795	82.77985185
11	2	1	101.805	7	20	74.0740741	83.46795	82.77985185
11	2	1	77.922	7	20	74.0740741	83.46795	82.77985185
11	2	1	73.672	7	20	74.0740741	83.46795	82.77985185
11	2	1	91.685	7	20	74.0740741	83.46795	82.77985185
11	2	1	101.4	7	20	74.0740741	83.46795	82.77985185
11	2	1	113.544	7	20	74.0740741	83.46795	82.77985185
11	2	1	85.006	7	20	74.0740741	83.46795	82.77985185
12	2	0	74.684	34	53	60.9195402	95.05461765	102.6472644
12	2	0	108.282	34	53	60.9195402	95.05461765	102.6472644
12	2	0	76.303	34	53	60.9195402	95.05461765	102.6472644
12	2	0	90.066	34	53	60.9195402	95.05461765	102.6472644
12	2	0	69.827	34	53	60.9195402	95.05461765	102.6472644
12	2	0	83.589	34	53	60.9195402	95.05461765	102.6472644
12	2	0	74.077	34	53	60.9195402	95.05461765	102.6472644
12	2	0	121.438	34	53	60.9195402	95.05461765	102.6472644
12	2	0	89.864	34	53	60.9195402	95.05461765	102.6472644
12	2	0	110.306	34	53	60.9195402	95.05461765	102.6472644
12	2	0	69.827	34	53	60.9195402	95.05461765	102.6472644
12	2	0	70.231	34	53	60.9195402	95.05461765	102.6472644
12	2	0	99.376	34	53	60.9195402	95.05461765	102.6472644
12	2	0	95.531	34	53	60.9195402	95.05461765	102.6472644
12	2	0	101.603	34	53	60.9195402	95.05461765	102.6472644
12	2	0	86.625	34	53	60.9195402	95.05461765	102.6472644
12	2	0	105.043	34	53	60.9195402	95.05461765	102.6472644
12	2	0	84.399	34	53	60.9195402	95.05461765	102.6472644
12	2	0	108.282	34	53	60.9195402	95.05461765	102.6472644
12	2	0	96.745	34	53	60.9195402	95.05461765	102.6472644
12	2	0	87.84	34	53	60.9195402	95.05461765	102.6472644
12	2	0	90.471	34	53	60.9195402	95.05461765	102.6472644
12	2	0	114.151	34	53	60.9195402	95.05461765	102.6472644
12	2	0	99.174	34	53	60.9195402	95.05461765	102.6472644
12	2	0	95.328	34	53	60.9195402	95.05461765	102.6472644
12	2	0	80.554	34	53	60.9195402	95.05461765	102.6472644
12	2	0	106.46	34	53	60.9195402	95.05461765	102.6472644
12	2	0	112.735	34	53	60.9195402	95.05461765	102.6472644
12	2	0	104.031	34	53	60.9195402	95.05461765	102.6472644
12	2	0	115.77	34	53	60.9195402	95.05461765	102.6472644
12	2	0	122.854	34	53	60.9195402	95.05461765	102.6472644
12	2	0	100.186	34	53	60.9195402	95.05461765	102.6472644
12	2	0	82.578	34	53	60.9195402	95.05461765	102.6472644
12	2	0	103.627	34	53	60.9195402	95.05461765	102.6472644
12	2	1	109.496	34	53	60.9195402	107.5180189	102.6472644
12	2	1	90.471	34	53	60.9195402	107.5180189	102.6472644
12	2	1	119.414	34	53	60.9195402	107.5180189	102.6472644
12	2	1	83.994	34	53	60.9195402	107.5180189	102.6472644
12	2	1	101.805	34	53	60.9195402	107.5180189	102.6472644
12	2	1	125.89	34	53	60.9195402	107.5180189	102.6472644
12	2	1	102.412	34	53	60.9195402	107.5180189	102.6472644
12	2	1	102.615	34	53	60.9195402	107.5180189	102.6472644
12	2	1	143.903	34	53	60.9195402	107.5180189	102.6472644
12	2	1	80.351	34	53	60.9195402	107.5180189	102.6472644
12	2	1	96.138	34	53	60.9195402	107.5180189	102.6472644
12	2	1	117.187	34	53	60.9195402	107.5180189	102.6472644
12	2	1	103.627	34	53	60.9195402	107.5180189	102.6472644
12	2	1	86.423	34	53	60.9195402	107.5180189	102.6472644
12	2	1	90.876	34	53	60.9195402	107.5180189	102.6472644
12	2	1	88.649	34	53	60.9195402	107.5180189	102.6472644
12	2	1	101.603	34	53	60.9195402	107.5180189	102.6472644
12	2	1	126.295	34	53	60.9195402	107.5180189	102.6472644
12	2	1	105.651	34	53	60.9195402	107.5180189	102.6472644
12	2	1	106.865	34	53	60.9195402	107.5180189	102.6472644
12	2	1	143.903	34	53	60.9195402	107.5180189	102.6472644
12	2	1	88.447	34	53	60.9195402	107.5180189	102.6472644
12	2	1	82.982	34	53	60.9195402	107.5180189	102.6472644
12	2	1	123.866	34	53	60.9195402	107.5180189	102.6472644
12	2	1	95.936	34	53	60.9195402	107.5180189	102.6472644
12	2	1	84.804	34	53	60.9195402	107.5180189	102.6472644
12	2	1	131.153	34	53	60.9195402	107.5180189	102.6472644
12	2	1	60.921	34	53	60.9195402	107.5180189	102.6472644
12	2	1	107.067	34	53	60.9195402	107.5180189	102.6472644
12	2	1	101.198	34	53	60.9195402	107.5180189	102.6472644
12	2	1	85.209	34	53	60.9195402	107.5180189	102.6472644
12	2	1	105.448	34	53	60.9195402	107.5180189	102.6472644
12	2	1	75.089	34	53	60.9195402	107.5180189	102.6472644
12	2	1	100.793	34	53	60.9195402	107.5180189	102.6472644
12	2	1	90.471	34	53	60.9195402	107.5180189	102.6472644
12	2	1	56.468	34	53	60.9195402	107.5180189	102.6472644
12	2	1	136.415	34	53	60.9195402	107.5180189	102.6472644
12	2	1	138.034	34	53	60.9195402	107.5180189	102.6472644
12	2	1	74.077	34	53	60.9195402	107.5180189	102.6472644
12	2	1	92.697	34	53	60.9195402	107.5180189	102.6472644
12	2	1	152.809	34	53	60.9195402	107.5180189	102.6472644
12	2	1	133.784	34	53	60.9195402	107.5180189	102.6472644
12	2	1	132.367	34	53	60.9195402	107.5180189	102.6472644
12	2	1	102.817	34	53	60.9195402	107.5180189	102.6472644
12	2	1	92.9	34	53	60.9195402	107.5180189	102.6472644
12	2	1	113.342	34	53	60.9195402	107.5180189	102.6472644
12	2	1	120.021	34	53	60.9195402	107.5180189	102.6472644
12	2	1	135.605	34	53	60.9195402	107.5180189	102.6472644
12	2	1	125.081	34	53	60.9195402	107.5180189	102.6472644
12	2	1	144.915	34	53	60.9195402	107.5180189	102.6472644
12	2	1	103.222	34	53	60.9195402	107.5180189	102.6472644
12	2	1	189.847	34	53	60.9195402	107.5180189	102.6472644
12	2	1	93.102	34	53	60.9195402	107.5180189	102.6472644
13	2	0	89.661	22	38	63.3333333	93.73686364	102.57085
13	2	0	83.994	22	38	63.3333333	93.73686364	102.57085
13	2	0	95.936	22	38	63.3333333	93.73686364	102.57085
13	2	0	107.675	22	38	63.3333333	93.73686364	102.57085
13	2	0	84.804	22	38	63.3333333	93.73686364	102.57085
13	2	0	114.758	22	38	63.3333333	93.73686364	102.57085
13	2	0	90.673	22	38	63.3333333	93.73686364	102.57085
13	2	0	78.53	22	38	63.3333333	93.73686364	102.57085
13	2	0	105.853	22	38	63.3333333	93.73686364	102.57085
13	2	0	120.021	22	38	63.3333333	93.73686364	102.57085
13	2	0	90.876	22	38	63.3333333	93.73686364	102.57085
13	2	0	93.709	22	38	63.3333333	93.73686364	102.57085
13	2	0	123.259	22	38	63.3333333	93.73686364	102.57085
13	2	0	85.006	22	38	63.3333333	93.73686364	102.57085
13	2	0	84.197	22	38	63.3333333	93.73686364	102.57085
13	2	0	83.792	22	38	63.3333333	93.73686364	102.57085
13	2	0	75.291	22	38	63.3333333	93.73686364	102.57085
13	2	0	86.018	22	38	63.3333333	93.73686364	102.57085
13	2	0	109.496	22	38	63.3333333	93.73686364	102.57085
13	2	0	78.934	22	38	63.3333333	93.73686364	102.57085
13	2	0	99.579	22	38	63.3333333	93.73686364	102.57085
13	2	0	80.149	22	38	63.3333333	93.73686364	102.57085
13	2	1	104.841	22	38	63.3333333	107.6852632	102.57085
13	2	1	98.162	22	38	63.3333333	107.6852632	102.57085
13	2	1	84.601	22	38	63.3333333	107.6852632	102.57085
13	2	1	108.079	22	38	63.3333333	107.6852632	102.57085
13	2	1	104.234	22	38	63.3333333	107.6852632	102.57085
13	2	1	130.545	22	38	63.3333333	107.6852632	102.57085
13	2	1	114.961	22	38	63.3333333	107.6852632	102.57085
13	2	1	136.82	22	38	63.3333333	107.6852632	102.57085
13	2	1	116.782	22	38	63.3333333	107.6852632	102.57085
13	2	1	90.673	22	38	63.3333333	107.6852632	102.57085
13	2	1	93.507	22	38	63.3333333	107.6852632	102.57085
13	2	1	106.865	22	38	63.3333333	107.6852632	102.57085
13	2	1	79.542	22	38	63.3333333	107.6852632	102.57085
13	2	1	86.018	22	38	63.3333333	107.6852632	102.57085
13	2	1	98.162	22	38	63.3333333	107.6852632	102.57085
13	2	1	147.951	22	38	63.3333333	107.6852632	102.57085
13	2	1	118.199	22	38	63.3333333	107.6852632	102.57085
13	2	1	133.986	22	38	63.3333333	107.6852632	102.57085
13	2	1	132.165	22	38	63.3333333	107.6852632	102.57085
13	2	1	91.281	22	38	63.3333333	107.6852632	102.57085
13	2	1	104.234	22	38	63.3333333	107.6852632	102.57085
13	2	1	107.27	22	38	63.3333333	107.6852632	102.57085
13	2	1	127.105	22	38	63.3333333	107.6852632	102.57085
13	2	1	113.544	22	38	63.3333333	107.6852632	102.57085
13	2	1	103.424	22	38	63.3333333	107.6852632	102.57085
13	2	1	97.757	22	38	63.3333333	107.6852632	102.57085
13	2	1	93.304	22	38	63.3333333	107.6852632	102.57085
13	2	1	106.865	22	38	63.3333333	107.6852632	102.57085
13	2	1	117.39	22	38	63.3333333	107.6852632	102.57085
13	2	1	113.139	22	38	63.3333333	107.6852632	102.57085
13	2	1	86.221	22	38	63.3333333	107.6852632	102.57085
13	2	1	105.043	22	38	63.3333333	107.6852632	102.57085
13	2	1	97.757	22	38	63.3333333	107.6852632	102.57085
13	2	1	131.76	22	38	63.3333333	107.6852632	102.57085
13	2	1	103.02	22	38	63.3333333	107.6852632	102.57085
13	2	1	118.402	22	38	63.3333333	107.6852632	102.57085
13	2	1	109.699	22	38	63.3333333	107.6852632	102.57085
13	2	1	78.732	22	38	63.3333333	107.6852632	102.57085
